# Supplementary material for: Four new Neotropical Lophocampa species with a redescription of Lophocampa atriceps (Hampson) (Lepidoptera, Erebidae, Arctiinae)
Source: Zookeys. 2013 Feb 6;(264):47–69. doi: 10.3897/zookeys.264.4166 (PMC3668375; doi:10.3897/zookeys.264.4166)
Supplement: XML Treatment for Lophocampa flavodorsata [file zookeys.264.4166-treatment2.xml]

<!DOCTYPE tp:taxon-treatment
  PUBLIC "-//TaxonX//DTD Taxonomic Treatment Publishing DTD v0 20100105//EN" "tax-treatment-NSO.dtd">
<tp:taxon-treatment xmlns:tp="http://www.plazi.org/taxpub"><tp:treatment-meta><mixed-citation publication-type="journal"><person-group><name><surname>Vincent</surname><given-names>Benoit</given-names></name><name><surname>Laguerre</surname><given-names>Michel</given-names></name></person-group><article-title>Four new Neotropical 
                    <italic>Lophocampa</italic> species with a redescription of 
                    <italic>Lophocampa atriceps</italic> (Hampson) (Lepidoptera, Erebidae, Arctiinae)
                </article-title><source>Zookeys</source><day>6</day><month>2</month><year>2013</year><volume>2013</volume><issue>264</issue><fpage>47</fpage><lpage>69</lpage><pub-id pub-id-type="doi">10.3897/zookeys.264.4166</pub-id></mixed-citation></tp:treatment-meta><tp:nomenclature><tp:taxon-name>
                            <tp:taxon-name-part taxon-name-part-type="genus">Lophocampa</tp:taxon-name-part>
                            <tp:taxon-name-part taxon-name-part-type="species">flavodorsata</tp:taxon-name-part>
                        <object-id xmlns:xlink="http://www.w3.org/1999/xlink" xlink:type="simple">urn:lsid:zoobank.org:act:DF055548-5A76-4621-8041-B98A35C750F0</object-id>
								<object-id xmlns:xlink="http://www.w3.org/1999/xlink" xlink:type="simple">http://species-id.net/wiki/Lophocampa_flavodorsata</object-id>
								</tp:taxon-name><tp:taxon-authority>Vincent &amp; Laguerre</tp:taxon-authority><tp:taxon-status xmlns:xlink="http://www.w3.org/1999/xlink" xlink:type="simple">sp. n.</tp:taxon-status><xref ref-type="fig" rid="F1">Figs 3</xref><xref ref-type="fig" rid="F2">, 9</xref><xref ref-type="fig" rid="F3">, 16, 18</xref><xref ref-type="fig" rid="F7">27</xref></tp:nomenclature><tp:treatment-sec sec-type="Type material"><title>Type material.</title><p><bold>Holotype</bold> - ♂, Ecuador, Napo, Route de Baeza à Tena, Km 7, 1.8 km after intersection on the right, 2097 m, 18-II-2006, 0.585˚S 77.877˚W, genitalia dissected by B. Vincent. n° BV 286 (<xref ref-type="fig" rid="F2">fig. 9</xref>), Barcode ID ARCTA930-09, Sample ID BEVI0825, B. Vincent leg, [MNHN]. <bold>Allotype</bold> - ♀, same data as holotype, B. Vincent leg, [MNHN]. <bold>Paratypes</bold> - Venezuela: 1 ♂, Aragua, Geremba, 2050 m, 13-V-1994 P. Rouche; 1 ♂, Aragua, Road Colonia Tovar - Pto Maya, PK 4, 2100 m, 29-VII-1995, genitalia dissected by M. Laguerre n° ML 1151, M. Laguerre leg. ; 1 ♂, Aragua, Road Colonia Tovar - Pto Maya, PK 5, 2200 m, 30-VII-1995, M. Laguerre leg. ; 1 ♂, Aragua, Road Colonia Tovar - Pto Cruz, PK 4, 1800 m, 15-VIII-1995, M. Laguerre leg. all [MLC] ; 1 ♂, Lara, Parc National Yacambu, 1650 m, 17-XI-2001, genitalia dissected by B. Vincent. n° BV 229, B. Vincent leg. 1 ♂, Merida, Road la Azulita - Lagunillas, Km 15, 1700 m, 12-XI-2001, genitalia dissected by B. Vincent. n° BV 101, B. Vincent leg.; 2 ♂, Trujillo, Road Bocono - Biscucuy, Km 7, 1900 m, 10-XI-2001, genitalia dissected by B. Vincent. n° BV 227, B. Vincent leg. all [BVC] ; Ecuador: 1 ♂, Morona-Santiago, Road Gualaquiza - Limon, Km 23, 1610 m, 11-II-83, C. Lemaire &amp; P.Thiaucourt leg., genitalia dissected by H. de Toulgoët. n°AS 38, [MNHN] ; 1 ♂, Sucumbios, Road Julio Andrade - La Bonita, PK 57, 2100 m, 3-VIII-1997, genitalia dissected by M. Laguerre. n° ML 1152 + 1 ♀ genitalia dissected by M. Laguerre. n° ML 1063, M. Laguerre leg. ; 1 ♀, Napo, Road Cosanga - Tena, PK 15, 1900 m, 5-VIII-1997, Barcode ID ARCTA838-07, Sample ID MILA0557, M. Laguerre leg. ; 1 ♂, Napo, Cordillera Huacamayos, 1850 m, XI-1992, genitalia dissected by M. Laguerre. n° ML 314, Barcode ID ARCTA839-07, Sample ID MILA0558, T. Porion leg. ; 2 ♂, Napo, Road Baeza - Tena, Km 17, 1.8 km after intersection on the right, 2097 m, 18-II-2006, <named-content xmlns:xlink="http://www.w3.org/1999/xlink" content-type="dwc:verbatimCoordinates" xlink:type="simple">S0.585, 77.877W</named-content>, Barcode ID ARCTA330-07, Sample BEVI0048, Barcode ID ARCTA538-07, Sample ID BEVI0256 and Barcode ID ARCTA930-09, Sample ID BEVI0275, B. Vincent leg. ; 1 ♂, Napo, Route Cosanga - Tena PK 8, 2300 m, 19-VII-1990, Jean Haxaire &amp; Daniel Herbin leg. Barcode ID ARCTA556-07, Sample BEVI0274, all [BVC] ; Peru: 1 ♂, Cuzco, Road Cuzco - Manu, PK 151, 1650 m, 15/18-XII-1979, T. Porion leg. genitalia dissected by B. Vincent. n° BV 251 ; 1 ♀, <!--PageBreak-->idem, genitalia dissected by B. Vincent. n° BV 28 ; 1 ♂, Road Lima - Pucallpa, 30 km after Tingo-Maria, 1000 m, 19 and 20-XI-1979, T. Porion leg, genitalia dissected by B. Vincent, n° BV 252, all in MNHN.</p></tp:treatment-sec><tp:treatment-sec sec-type="Etymology"><title>Etymology.</title><p>The specific epithet, <italic>flavodorsata</italic>, refers to the yellowish hairs of the abdominal tergites.</p></tp:treatment-sec><tp:treatment-sec sec-type="Diagnosis"><title>Diagnosis.</title><p><italic><tp:taxon-name>Lophocampa flavodorsata</tp:taxon-name></italic> sp. n. can be distinguished from <italic><tp:taxon-name>Lophocampa atriceps</tp:taxon-name></italic> by the absence of black dots on the collar, the dark color of the head, collar and the base of the tegulae, as well as the different structure of both the male and female genitalia.</p></tp:treatment-sec><tp:treatment-sec sec-type="Description"><title>Description.</title><p><bold>Head</bold> - Antenna bipectinate, brown with yellowish base and brownish cilia. Frons light yellow on inferior half, deep brown on superior half. Vertex light yellow with strong brown central spot. Palpi erect, deep brown with second segment light yellow and third very short. <bold>Thorax -</bold> Patagia light yellow with a square brown spot centered with brownish orange. Tegulae exteriorly brown, medially yellow-white, <!--PageBreak-->bordered with dark brown. Thorax light yellow with a median brown spot. Legs: Femur white spotted with brown, dorsal surface vivid yellow. Tibia white with brown spots. Tarsal segments brown with small white spots. <bold>Forewing -</bold> Brown irrorated with light and dark brown: one yellow spot with two small black dots at base. A series of bands formed by white spots arranged as follows: antemedial band broken; medial band slightly curved; postmedial band sinuous, originating at anal border and splitting between veins CuA2 and CuA1 into two branches reaching costa. After their separation the branches surround a strong brown reniform spot. Size of spots in this band <!--PageBreak-->relatively constant. Basal branch slightly contrasting due to clear background. Subterminal band made up of different-shaped spots: spot near tornus arrowhead shaped, 2nd spot larger than first, those above veins CuA1 and M2 very small and flattened; three spots near apex larger; last one at apex ovate and compressed basally. Terminal line of white dots on margin. Ventrally as above but paler. <bold>Hindwing -</bold> Yellow-white slightly tinged with yellow-brown marks on apex and along the costa, with yellow tinge along anal border. Ventrally, marks more contrasting, deep brown centered with yellow-brown. <bold>Abdomen -</bold> Tergites pale orange and almost entirely covered with long yellow hair, with a lateral series of very faint brown spots. Last segment pale orange, without hair. Sternites white with brown patches centered with yellow. <bold>Male genitalia -</bold> Uncus rectangular, setose. Tegumen and vinculum slender. Saccus tongue-shaped, folded ventrally. Valves symmetrical, slender and long with apex slightly angled, extending beyond apex of the uncus. Valves slender, very elongate, terminating in a small tooth. Cucullus slender, elongated, folded toward uncus. Juxta very narrow, with two arms fused apically into a small V-shaped sclerotized patch. Transtilla slender, tongue-shaped, interrupted in the middle. Aedoeagus. Penis rectilinear; caecum penis present. Vesica wide with four diverticuli, with four patches of cornuti, two with small spines and two with larger spines. <bold>Female</bold> - identical to male except as follows: Antennae with pectinations shorter than male. <bold>Female genitalia</bold> - Lamella antevaginalis slightly sclerotized, semicircular with a large medial U-shaped notch on the posterior margin. <!--PageBreak-->Apophyses posteriores straight, 0.9 mm long, apophyses anteriores slender, 0.6 mm long. Papillae anales rectangular, setose, with a pair of small pseudopapillae. Dorsal saccular pheromone glands absent. Ductus bursae asymmetrical with an extension on the right (ventral view). Corpus bursae reduced and ovate, bearing a large field of signa. Appendix bursae as large as corpus bursae. Ductus seminalis ventrally inserted at apex of corpus bursae and immediately transformed into seminal vesicle.</p></tp:treatment-sec><tp:treatment-sec sec-type="Biology and distribution"><title>Biology and distribution.</title><p>Early stages unknown. Venezuela (Aragua, Lara, Merida), Ecuador (Napo, Morona-Santiago, Sucumbios), Peru (Cuzco, Huanuco).</p></tp:treatment-sec><tp:treatment-sec><!--Section generated to contain objects referenced in tp:taxon-treatment.--><fig id="F1" position="float" orientation="portrait"><label>Figures 1–6.</label><caption><p>Habitus of <italic><tp:taxon-name>Lophocampa</tp:taxon-name></italic> species. <bold>1</bold><italic><tp:taxon-name>Lophocampa atriceps</tp:taxon-name></italic> (Hampson, 1901), Holotype, male <bold>2</bold> <italic><tp:taxon-name>Lophocampa hyalinipuncta</tp:taxon-name></italic> (Rothschild, 1909), male syntype <bold>3</bold> <italic><tp:taxon-name>Lophocampa flavodorsata</tp:taxon-name></italic> sp. n., Holotype, male <bold>4</bold> <italic><tp:taxon-name>Lophocampa sullivani</tp:taxon-name></italic> sp. n., Holotype, male <bold>5</bold> <italic><tp:taxon-name>Lophocampa griseidorsata</tp:taxon-name></italic> sp. n., Holotype, male <bold>6</bold> <italic><tp:taxon-name>Lophocampa herbini</tp:taxon-name></italic> sp. n., Holotype, male.</p></caption><graphic xmlns:xlink="http://www.w3.org/1999/xlink" xlink:href="ZooKeys-264-047-g001.jpg" position="float" orientation="portrait" xlink:type="simple"/></fig><fig id="F2" position="float" orientation="portrait"><label>Figures 7–12.</label><caption><p>Male genitalia of <italic><tp:taxon-name>Lophocampa</tp:taxon-name></italic> species. <bold>7</bold> <italic><tp:taxon-name>Lophocampa atriceps</tp:taxon-name></italic> (Hampson, 1901), specimen from Ecuador <bold>8</bold> <italic><tp:taxon-name>Lophocampa hyalinipuncta</tp:taxon-name></italic> (Rothschild, 1909), specimen from Ecuador <bold>9</bold> <italic><tp:taxon-name>Lophocampa flavodorsata</tp:taxon-name></italic> sp. n., Holotype <bold>10</bold> <italic><tp:taxon-name>Lophocampa sullivani</tp:taxon-name></italic> sp. n., Holotype <bold>11</bold> <italic><tp:taxon-name>Lophocampa griseidorsata</tp:taxon-name></italic> sp. n., Holotype <bold>12</bold> <italic><tp:taxon-name>Lophocampa herbini</tp:taxon-name></italic> sp. n., Holotype.</p></caption><graphic xmlns:xlink="http://www.w3.org/1999/xlink" xlink:href="ZooKeys-264-047-g002.jpg" position="float" orientation="portrait" xlink:type="simple"/></fig><fig id="F3" position="float" orientation="portrait"><label>Figures 13–18.</label><caption><p>Penis of <italic><tp:taxon-name>Lophocampa</tp:taxon-name></italic> species. <bold>13</bold> <italic><tp:taxon-name>Lophocampa atriceps</tp:taxon-name></italic> (Hampson, 1901), specimen from Ecuador <bold>14</bold> <italic><tp:taxon-name>Lophocampa hyalinipuncta</tp:taxon-name></italic> (Rothschild, 1909), specimen from Ecuador <bold>15</bold> <italic><tp:taxon-name>Lophocampa flavodorsata</tp:taxon-name></italic> sp. n., Holotype <bold>16</bold> <italic><tp:taxon-name>Lophocampa sullivani</tp:taxon-name></italic> sp. n., Holotype <bold>17</bold> <italic><tp:taxon-name>Lophocampa griseidorsata</tp:taxon-name></italic> sp. n., Holotype <bold>18</bold> <italic><tp:taxon-name>Lophocampa herbini</tp:taxon-name></italic> sp. n., Holotype.</p></caption><graphic xmlns:xlink="http://www.w3.org/1999/xlink" xlink:href="ZooKeys-264-047-g003.jpg" position="float" orientation="portrait" xlink:type="simple"/></fig><fig id="F7" position="float" orientation="portrait"><label>Figures 27–30.</label><caption><p>lateral view of male valve. <bold>27</bold> <italic><tp:taxon-name>Lophocampa flavodorsata</tp:taxon-name></italic> sp. n. <bold>28</bold> <italic><tp:taxon-name>Lophocampa sullivani</tp:taxon-name></italic> sp. n. <bold>29</bold> <italic><tp:taxon-name>Lophocampa griseidorsata</tp:taxon-name></italic> sp. n. <bold>30</bold> <italic><tp:taxon-name>Lophocampa herbini</tp:taxon-name></italic> sp. n.</p></caption><graphic xmlns:xlink="http://www.w3.org/1999/xlink" xlink:href="ZooKeys-264-047-g007.jpg" position="float" orientation="portrait" xlink:type="simple"/></fig></tp:treatment-sec></tp:taxon-treatment>
