# Supplementary material for: Four new Neotropical Lophocampa species with a redescription of Lophocampa atriceps (Hampson) (Lepidoptera, Erebidae, Arctiinae)
Source: Zookeys. 2013 Feb 6;(264):47–69. doi: 10.3897/zookeys.264.4166 (PMC3668375; doi:10.3897/zookeys.264.4166)
Supplement: XML Treatment for Lophocampa griseidorsata [file zookeys.264.4166-treatment3.xml]

<!DOCTYPE tp:taxon-treatment
  PUBLIC "-//TaxonX//DTD Taxonomic Treatment Publishing DTD v0 20100105//EN" "tax-treatment-NSO.dtd">
<tp:taxon-treatment xmlns:tp="http://www.plazi.org/taxpub"><tp:treatment-meta><mixed-citation publication-type="journal"><person-group><name><surname>Vincent</surname><given-names>Benoit</given-names></name><name><surname>Laguerre</surname><given-names>Michel</given-names></name></person-group><article-title>Four new Neotropical 
                    <italic>Lophocampa</italic> species with a redescription of 
                    <italic>Lophocampa atriceps</italic> (Hampson) (Lepidoptera, Erebidae, Arctiinae)
                </article-title><source>Zookeys</source><day>6</day><month>2</month><year>2013</year><volume>2013</volume><issue>264</issue><fpage>47</fpage><lpage>69</lpage><pub-id pub-id-type="doi">10.3897/zookeys.264.4166</pub-id></mixed-citation></tp:treatment-meta><tp:nomenclature><tp:taxon-name>
                            <tp:taxon-name-part taxon-name-part-type="genus">Lophocampa</tp:taxon-name-part>
                            <tp:taxon-name-part taxon-name-part-type="species">griseidorsata</tp:taxon-name-part>
                        <object-id xmlns:xlink="http://www.w3.org/1999/xlink" xlink:type="simple">urn:lsid:zoobank.org:act:A4BEFCB0-2305-4C8F-9881-7FD02C377880</object-id>
								<object-id xmlns:xlink="http://www.w3.org/1999/xlink" xlink:type="simple">http://species-id.net/wiki/Lophocampa_griseidorsata</object-id>
								</tp:taxon-name><tp:taxon-authority>Vincent &amp; Laguerre</tp:taxon-authority><tp:taxon-status xmlns:xlink="http://www.w3.org/1999/xlink" xlink:type="simple">sp. n.</tp:taxon-status><xref ref-type="fig" rid="F1">Figs 5</xref><xref ref-type="fig" rid="F2">, 11, 17</xref><xref ref-type="fig" rid="F4">, 23</xref><xref ref-type="fig" rid="F7">29</xref></tp:nomenclature><tp:treatment-sec sec-type="Type material"><title>Type material.</title><p><bold>Holotype</bold> - ♂, Bolivia, Sud Yungas, Rte Caranavi - Palos Blancos, K 41, 1400 m 16-III-84, G. Lachaume &amp; T. Porion leg., genitalia dissected by B. Vincent n° BV 257, Barcode ID ARCTA931-09, Sample ID BEVI0826 [MNHN]. <bold>Allotype</bold> - ♀, Bolivia, Sud Yungas, Rte Caranavi - Palos Blancos, K 41, 1400 m 16-III-84, G. Lachaume &amp; T. Porion leg., genitalia dissected by B. Vincent n° BV 280 [MNHN]. <!--PageBreak--><bold>Paratypes</bold> - 1 ♂, Bolivia: Cochabamba, Road Cochabamba - Villa Tunari, PK 103, 2100 m, 28-I-1997, genitalia dissected by M. Laguerre. n° ML 1180, M. Laguerre leg. ; 2 ♀, Cochabamba, Road Cochabamba - Villa Tunari, PK 111, 1500 m, 29-I-1997, genitalia dissected by M. Laguerre. n° ML 1064, M. Laguerre leg. all [MLC] ; 1 ♂, Coroico, 1700 m, XII-1981, G. Jeannot &amp; G. Lachaume leg. genitalia dissected by B. Vincent n° BV 254, [MNHN] ; Peru: 1 ♂, Road Olmos - Tarapoto, 1700 m, 10/12 -I-80, T. Porion leg., with one genitalia dissected by B. Vincent n° BV 256, [MNHN] ; 2 ♂ and 1 ♀, Cuzco, Road Cuzco-Manu PK 151, 1650 m, 15/18-XII-79, T. Porion leg., genitalia dissected by B. Vincent n° BV 255, [MNHN]; 1 ♀, Pasco, Route d’Oxopampa - Pozuzo, km 47, 1500 m, 30-IX-2003, B. Vincent leg., Barcode ID ARCTA929-09, Sample ID BEVI0824 all [BVC] ; Ecuador: 3 ♂, Sucumbios, Road Julio Andrade - La Bonita, PK 57, 2100 m, 3-VIII-1997, genitalia dissected by M. Laguerre. n° ML 317 &amp; 1156, M. Laguerre leg. [MLC]; 1 ♂, Napo, Road Baeza - Tena, Km 17, 1.8 km after intersection on the right, 2097 m, 18-II-2006, <named-content xmlns:xlink="http://www.w3.org/1999/xlink" content-type="dwc:verbatimCoordinates" xlink:type="simple">S0.585, 77.877W</named-content>, B. Vincent leg., Barcode ID ARCTA538-07, Sample ID BEVI0256 ; 1 ♂, Morona-Santiago, Road Limon - Gualaceo, Km 28.6, 2114 m, 22-II-2006, <named-content xmlns:xlink="http://www.w3.org/1999/xlink" content-type="dwc:verbatimCoordinates" xlink:type="simple">S3.022, 78.586W</named-content>, Barcode ID ARCTA539-07, Sample ID BEVI0257, B. Vincent leg. [BVC]; 1 ♂, Road Gualaceo - Mendez, Km 49, 1700 m, 23-I-1979, T. Porion leg, genitalia dissected by H. de Toulgoët. n°AS 55, [MNHN].</p></tp:treatment-sec><!--PageBreak--><tp:treatment-sec sec-type="Etymology"><title>Etymology.</title><p>The specific epithet <italic>griseidorsata</italic> refers to the gray color of the abdominal tergites.</p></tp:treatment-sec><tp:treatment-sec sec-type="Diagnosis"><title>Diagnosis.</title><p><italic><tp:taxon-name>Lophocampa griseidorsata</tp:taxon-name></italic> sp. n. is best distinguished from <italic><tp:taxon-name>Lophocampa flavodorsata</tp:taxon-name></italic> by the difference in the coloration of the abdominal scales, the larger whitish spots on forewings and by the structure of male and female genitalia, as given in the key. This species can also be distinguished from <italic><tp:taxon-name>Lophocampa atriceps</tp:taxon-name></italic> with the characters above along with the absence of black spots on the collar.</p></tp:treatment-sec><tp:treatment-sec sec-type="Description"><title>Description.</title><p><bold>Head</bold> - Antenna bipectinate, brown with basal third vivid yellow and with brownish cilia. Frons whitish with black T-shaped mark, vertex whitish anteriorly and black centered with brown posteriorly. Palpi erect, deep brown with 2nd segment whitish and 3rd segment very short. <bold>Thorax -</bold> Patagiae whitish with square brown spot centered with brownish orange. Tegulae exteriorly whitish, medially brown, bordered with dark brown. Thorax whitish with median brown line. Legs. Femur whitish, spotted with brown and with dorsum vivid yellow. Tibia whitish, spotted with brown. Tarsal segments brown with small whitish spots. <bold>Forewing -</bold> Brown irrorated with pale and deep brown. At base, one whitish spot with a yellow and two small blacks dots. Series of bands formed by whitish spots and organized as follows: broken antemedial band; slightly curved medial band, the size of the spots decreasing from anal border to <!--PageBreak-->the costa; sinuous postmedial band starts on the anal border and splits between veins CuA2 and CuA1 into two branches that reach the costa. Size of spots constant on basal portion and basal branch. Apical branch constituted of larger spots. After their separation branches surround a strong brown reniform spot. Subterminal band constituted of different-shaped spots: spot near tornus forms a &lt;-mark, 2nd spot larger, spots above veins CuA1 and M2 very small and flattened; three spots near apex large; last one at apex is large and ovate. A terminal line of white dots on the margin. Ventrally, the ornamentation is the same but paler. <bold>Hindwing -</bold> Whitish slightly tinged with grey on apex and along the costa. Ventrally, the marks are more contrasted, deep brown centered with yellowish brown. <bold>Abdomen -</bold> Tergites pale orange and almost <!--PageBreak-->entirely covered with long grayish brown hairs, with lateral series of black spots. Last segment pale orange without hairs. Sternites brown. <bold>Male genitalia -</bold> Uncus spatulated and setose. Tegumen and vinculum very slender. Saccus tongue shaped and folded ventrally. Valvae symmetrical, wide, reaching uncus apex. Valvae with prominent costa and acute, bifid apex, one tip short and rounded, the other very long and acute. Juxta with two curved arms fused apically to give a crescent-like sclerotized patch. Transtilla with two arms moving away at apex and which are not fused. Aedoeagus. Penis narrow and rectilinear. Caecum penis present. Vesica with a small and a large area of cornuti distally. <bold>Female</bold> - (Description based on allotype): identical to male excepted the following differences: Antennae with pectinations shorter than male. Wingspan slightly larger. <bold>Female genitalia</bold> - Lamella antevaginalis slightly sclerotized, rectangular with a medial notch on the posterior margin. Apophyses posteriores straight, enlarged at base, 1.2 mm long. Apophyses anteriores slightly curved, slender and 0.7 mm long. Papillae anales rectangular and setose, with a pair of large pseudopapillae. Dorsal saccular pheromone glands absent. Ductus bursae rectangular and striped. Corpus bursae reduced, oval, very wrinkled. Appendix bursae slightly smaller than corpus bursae, without signa. Apical insertion of the ductus seminalis.</p></tp:treatment-sec><tp:treatment-sec sec-type="Biology and distribution"><title>Biology and distribution.</title><p><xref ref-type="bibr" rid="B5">Rab Green et al. (2011)</xref> described and figured the larva of this new species under the name <italic><tp:taxon-name>Lophocampa atriceps</tp:taxon-name></italic>. The comparison with the male genitalia of the studied specimen confirms it belongs to <italic><tp:taxon-name>Lophocampa griseidorsata</tp:taxon-name></italic> sp. n. (Rab-Green pers. comm.). According to <xref ref-type="bibr" rid="B5">Rab Green et al. (2011)</xref>, the larva feeds on several species of <tp:taxon-name>Urticaceae</tp:taxon-name>, but also on <tp:taxon-name>Poaceae</tp:taxon-name>, <tp:taxon-name>Fabaceae</tp:taxon-name>, <tp:taxon-name>Ericaceae</tp:taxon-name>, <tp:taxon-name>Melanostomaceae</tp:taxon-name>, and <tp:taxon-name>Rubiaceae</tp:taxon-name>. Distribution: Bolivia (Cochabamba, La Paz), Ecuador (Napo, Morona-Santiago, Sucumbios, Azuay), Peru (San Martin, Cuzco, Pasco).</p></tp:treatment-sec><tp:treatment-sec><!--Section generated to contain objects referenced in tp:taxon-treatment.--><fig id="F1" position="float" orientation="portrait"><label>Figures 1–6.</label><caption><p>Habitus of <italic><tp:taxon-name>Lophocampa</tp:taxon-name></italic> species. <bold>1</bold><italic><tp:taxon-name>Lophocampa atriceps</tp:taxon-name></italic> (Hampson, 1901), Holotype, male <bold>2</bold> <italic><tp:taxon-name>Lophocampa hyalinipuncta</tp:taxon-name></italic> (Rothschild, 1909), male syntype <bold>3</bold> <italic><tp:taxon-name>Lophocampa flavodorsata</tp:taxon-name></italic> sp. n., Holotype, male <bold>4</bold> <italic><tp:taxon-name>Lophocampa sullivani</tp:taxon-name></italic> sp. n., Holotype, male <bold>5</bold> <italic><tp:taxon-name>Lophocampa griseidorsata</tp:taxon-name></italic> sp. n., Holotype, male <bold>6</bold> <italic><tp:taxon-name>Lophocampa herbini</tp:taxon-name></italic> sp. n., Holotype, male.</p></caption><graphic xmlns:xlink="http://www.w3.org/1999/xlink" xlink:href="ZooKeys-264-047-g001.jpg" position="float" orientation="portrait" xlink:type="simple"/></fig><fig id="F2" position="float" orientation="portrait"><label>Figures 7–12.</label><caption><p>Male genitalia of <italic><tp:taxon-name>Lophocampa</tp:taxon-name></italic> species. <bold>7</bold> <italic><tp:taxon-name>Lophocampa atriceps</tp:taxon-name></italic> (Hampson, 1901), specimen from Ecuador <bold>8</bold> <italic><tp:taxon-name>Lophocampa hyalinipuncta</tp:taxon-name></italic> (Rothschild, 1909), specimen from Ecuador <bold>9</bold> <italic><tp:taxon-name>Lophocampa flavodorsata</tp:taxon-name></italic> sp. n., Holotype <bold>10</bold> <italic><tp:taxon-name>Lophocampa sullivani</tp:taxon-name></italic> sp. n., Holotype <bold>11</bold> <italic><tp:taxon-name>Lophocampa griseidorsata</tp:taxon-name></italic> sp. n., Holotype <bold>12</bold> <italic><tp:taxon-name>Lophocampa herbini</tp:taxon-name></italic> sp. n., Holotype.</p></caption><graphic xmlns:xlink="http://www.w3.org/1999/xlink" xlink:href="ZooKeys-264-047-g002.jpg" position="float" orientation="portrait" xlink:type="simple"/></fig><fig id="F4" position="float" orientation="portrait"><label>Figures 19–24.</label><caption><p>Female genitalia of <italic><tp:taxon-name>Lophocampa</tp:taxon-name></italic> species. <bold>19</bold> <italic><tp:taxon-name>Lophocampa atriceps</tp:taxon-name></italic> (Hampson, 1901), specimen from Ecuador <bold>20</bold> <italic><tp:taxon-name>Lophocampa hyalinipuncta</tp:taxon-name></italic> (Rothschild, 1909), specimen from Ecuador <bold>21</bold> <italic><tp:taxon-name>Lophocampa flavodorsata</tp:taxon-name></italic> sp. n., Allotype female <bold>22</bold> <italic><tp:taxon-name>Lophocampa sullivani</tp:taxon-name></italic> sp. n., Allotype female <bold>23</bold> <italic><tp:taxon-name>Lophocampa griseidorsata</tp:taxon-name></italic> sp. n., Allotype female <bold>24</bold> <italic><tp:taxon-name>Lophocampa herbini</tp:taxon-name></italic> sp. n., Allotype female.</p></caption><graphic xmlns:xlink="http://www.w3.org/1999/xlink" xlink:href="ZooKeys-264-047-g004.jpg" position="float" orientation="portrait" xlink:type="simple"/></fig><fig id="F7" position="float" orientation="portrait"><label>Figures 27–30.</label><caption><p>lateral view of male valve. <bold>27</bold> <italic><tp:taxon-name>Lophocampa flavodorsata</tp:taxon-name></italic> sp. n. <bold>28</bold> <italic><tp:taxon-name>Lophocampa sullivani</tp:taxon-name></italic> sp. n. <bold>29</bold> <italic><tp:taxon-name>Lophocampa griseidorsata</tp:taxon-name></italic> sp. n. <bold>30</bold> <italic><tp:taxon-name>Lophocampa herbini</tp:taxon-name></italic> sp. n.</p></caption><graphic xmlns:xlink="http://www.w3.org/1999/xlink" xlink:href="ZooKeys-264-047-g007.jpg" position="float" orientation="portrait" xlink:type="simple"/></fig></tp:treatment-sec><ref-list><ref id="B5"><mixed-citation xmlns:xlink="http://www.w3.org/1999/xlink" xlink:type="simple"><person-group><name name-style="western"><surname>Rab</surname><given-names>Green S</given-names></name><name name-style="western"><surname>Gentry</surname><given-names>GL</given-names></name><name name-style="western"><surname>Greeny</surname><given-names>HF</given-names></name><name name-style="western"><surname>Dyer</surname><given-names>LA</given-names></name></person-group> (<year>2011</year>)<article-title> Ecology, Natural History, and Larval Descriptions of Arctiinae (Lepidoptera: Noctuoidea: Erebidae) From a Cloud Forest in the Eastern Andes of Ecuador.</article-title><source>Annals of the Entomological Society of America </source><volume>104</volume> (<issue>6</issue>): <fpage>1135</fpage>-<lpage>1148</lpage>.</mixed-citation></ref></ref-list></tp:taxon-treatment>
