# Supplementary material for: Four new Neotropical Lophocampa species with a redescription of Lophocampa atriceps (Hampson) (Lepidoptera, Erebidae, Arctiinae)
Source: Zookeys. 2013 Feb 6;(264):47–69. doi: 10.3897/zookeys.264.4166 (PMC3668375; doi:10.3897/zookeys.264.4166)
Supplement: XML Treatment for Lophocampa herbini [file zookeys.264.4166-treatment4.xml]

<!DOCTYPE tp:taxon-treatment
  PUBLIC "-//TaxonX//DTD Taxonomic Treatment Publishing DTD v0 20100105//EN" "tax-treatment-NSO.dtd">
<tp:taxon-treatment xmlns:tp="http://www.plazi.org/taxpub"><tp:treatment-meta><mixed-citation publication-type="journal"><person-group><name><surname>Vincent</surname><given-names>Benoit</given-names></name><name><surname>Laguerre</surname><given-names>Michel</given-names></name></person-group><article-title>Four new Neotropical 
                    <italic>Lophocampa</italic> species with a redescription of 
                    <italic>Lophocampa atriceps</italic> (Hampson) (Lepidoptera, Erebidae, Arctiinae)
                </article-title><source>Zookeys</source><day>6</day><month>2</month><year>2013</year><volume>2013</volume><issue>264</issue><fpage>47</fpage><lpage>69</lpage><pub-id pub-id-type="doi">10.3897/zookeys.264.4166</pub-id></mixed-citation></tp:treatment-meta><tp:nomenclature><tp:taxon-name>
                            <tp:taxon-name-part taxon-name-part-type="genus">Lophocampa</tp:taxon-name-part>
                            <tp:taxon-name-part taxon-name-part-type="species">herbini</tp:taxon-name-part>
                        <object-id xmlns:xlink="http://www.w3.org/1999/xlink" xlink:type="simple">urn:lsid:zoobank.org:act:17E08972-5886-4A15-8F70-A4426AE06342</object-id>
								<object-id xmlns:xlink="http://www.w3.org/1999/xlink" xlink:type="simple">http://species-id.net/wiki/Lophocampa_herbini</object-id>
								</tp:taxon-name><tp:taxon-authority>Vincent &amp; Laguerre</tp:taxon-authority><tp:taxon-status xmlns:xlink="http://www.w3.org/1999/xlink" xlink:type="simple">sp. n.</tp:taxon-status><xref ref-type="fig" rid="F1">Figs 6</xref><xref ref-type="fig" rid="F2">, 12</xref><xref ref-type="fig" rid="F3">, 18</xref><xref ref-type="fig" rid="F4">, 24</xref><xref ref-type="fig" rid="F7">30</xref></tp:nomenclature><tp:treatment-sec sec-type="Type material"><title>Type material.</title><p><bold>Holotype</bold> - ♂, Bolivia, Santa Cruz, Road Samaipata to Santa Cruz, Km 6, 2037 m, 14-XI-2007, 18.118˚S 63.801˚W, Barcode ID ARCTA926-09, Sample ID BEVI0821, B Vincent leg., genitalia dissected by B Vincent n° BV 351 [MNHN]. <bold>Allotype</bold> - ♀, Bolivia, Cochabamba, Road Cochabamba - Villa Tunari, PK 85, 2400 m, track to Inca Chaca, PK 4, 14-II-1997, M. Laguerre leg. genitalia dissected by M. Laguerre n° ML 1181 [MNHN] ; <bold>Paratypes</bold> - Bolivia: 3 ♂ + 1 ♀, Cochabamba, Road Cochabamba - Villa Tunari, PK 87, 2000 m, 15-II-1997, genitalia dissected by M. Laguerre n° ML 1155, ML 310, Barcode ID ARCTA179-07, Sample ID MILA0179, M. Laguerre leg. 1 ♂, La Paz, Road Chulumani - Inquisivi, PK 100, 2170 m, 21-X-2000, M. Laguerre leg., genitalia dissected M. Laguerre n° ML 1049, Barcode ID ARCTA073-07, Sample ID MILA0073, all [MLC] ; 3 ♂, Santa Cruz, Road Comara<!--PageBreak-->pa to Pojo, Km 26.8, 2548 m, 13-XI-2007, <named-content xmlns:xlink="http://www.w3.org/1999/xlink" content-type="dwc:verbatimCoordinates" xlink:type="simple">S17.824, 64.686W</named-content>, Barcode ID ARCTA601-08, ARCTA927-09, ARCTA928-09, Sample ID BEVI0511, BEVI0822 and BEVI0823, B Vincent leg. [BVC] ; Peru: 6 ♂, Cuzco, Road Cuzco to Quillabamba, PK 177, 1.3 km after Alfamayo, 2395 m, 20-II-2009, <named-content xmlns:xlink="http://www.w3.org/1999/xlink" content-type="dwc:verbatimCoordinates" xlink:type="simple">S13.061, 72.413W</named-content>, B. Vincent leg., 3 specimens in [BVC], 3 specimens will be deposited in [MUSM].</p></tp:treatment-sec><tp:treatment-sec sec-type="Etymology"><title>Etymology.</title><p><italic><tp:taxon-name>Lophocampa herbini</tp:taxon-name></italic> is named in honor of Daniel Herbin, specialist of <tp:taxon-name>Saturniidae</tp:taxon-name> and friend of the authors.</p></tp:treatment-sec><tp:treatment-sec sec-type="Diagnosis"><title>Diagnosis.</title><p><italic><tp:taxon-name>Lophocampa herbini</tp:taxon-name></italic> sp. n. is best distinguished from <italic><tp:taxon-name>Lophocampa atriceps</tp:taxon-name></italic> and <italic><tp:taxon-name>Lophocampa flavodorsata</tp:taxon-name></italic> sp. n. by the difference in the coloration of the abdominal pilosity, the larger whitish spots on forewings and by the conformation of male and female genitalia. This species can also be distinguished from <italic><tp:taxon-name>Lophocampa griseidorsata</tp:taxon-name></italic> with the same characters along with the absence of black spots on the collar. It is also the only species with a thin black line crossing the white ovate apical spot on the forewing.</p></tp:treatment-sec><tp:treatment-sec sec-type="Description"><title>Description.</title><p><bold>Head</bold> - Antenna bipectinate, brown with basal third vivid yellow and with brownish cilia. Frons whitish with a black T-shaped mark, vertex whitish anteriorly and black centered with brown posteriorly. Palpi erect, deep brown 2<sup>nd</sup> segment whitish, 3rd segment very short. <bold>Thorax -</bold> Patagia whitish with a square brown spot centered with brownish orange. Pterygodes exteriorly whitish, medially brown, bordered with dark brown. Thorax whitish with a median brown line. Femur whitish, spotted with brown, dorsum vivid yellow. Tibia whitish, spotted with brown. Tarsal segments brown with small whitish spots. <bold>Forewing -</bold> Brown irrorated with pale or deep brown. At base, one whitish spot with one yellow and two small blacks dots. Presence of a series of bands formed by whitish spots and organized as follows: a broken antemedial band. A slightly curved medial band. The size of the spots decreasing from anal border to the costa. A sinuous postmedial band starts on the anal border and splits between veins CuA2 and CuA1 into 2 branches that reach the costa. The size of the spots is constant on the basal portion and the basal branch. The apical branch is constituted by larger spots. After their separation the branchs surround a strong brown reniform spot. Ssubterminal band constituted of different-shaped spots: spot near tornus forming a &lt;-mark, 2nd spot larger, spots above veins CuA1 and M2 very small and flattened; three spots near apex large, last one on apex ovate. Terminal line of white dots on margin. Ventral pattern similar to dorsal, but paler.</p><p><bold>Hindwing -</bold> Whitish, slightly tinged with grey on apex and along the costa. Ventral pattern more contrasting, deep brown centered with yellowish brown. <bold>Abdomen -</bold> Tergites pale orange, almost entirely covered with long grayish brown hairs, with lateral series of black spots. Last segment pale orange without hairs. Sternites brown. <bold>Male genitalia -</bold> Uncus setose, lozenge shaped, apex truncated and blunt. Tegumen and vinculum very slender. Saccus virtually absent. Valvae symmetrical, wide, reaching uncus apex, without prominent costa. Apex of valvae bifid, the two tips symmetrical, short and acute. Juxta with two curved arms fused apically to give a crescent-like sclerotized patch. Transtilla with two semi-rounded arms which are not fused. Aedoeagus. Penis moderately narrow and rectilinear. Caecum penis present. Vesica wide with four diverticuli and four spine patches: two with small spines and <!--PageBreak-->two with strong spines. <bold>Female</bold> - (description based on allotype): identical to male excepted the following differences:</p><p>Antennae with pectinations shorter than male. Wingspan slightly larger. <bold>Female</bold> <bold>genitalia</bold> - lamella antevaginalis slightly sclerotized, semicircular with a large medial median U-shaped notch on the posterior margin. Apophyses posteriores straight, enlarged at base, 0.9 mm long. Apophyses anteriores narrower, slightly curved and 0.6 mm long. The left apophysis (ventral view) displays a fork at its apical extremity. Papillae anales rectangular and setose with a pair of small pseudopapillae. Dorsal saccular pheromone glands absent. Ductus bursae short, square and striate. Corpus bursae ovate, bearing a large signa. Ductus seminalis ventrally inserted at the extremity of a wide projection of corpus bursae and immediately transformed into a seminal vesicle.</p></tp:treatment-sec><tp:treatment-sec sec-type="Biology and distribution"><title>Biology and distribution.</title><p>Early stages unknown. Distribution: Bolivia (Santa Cruz, Cochabamba), Peru (Cuzco).</p></tp:treatment-sec><tp:treatment-sec><!--Section generated to contain objects referenced in tp:taxon-treatment.--><fig id="F1" position="float" orientation="portrait"><label>Figures 1–6.</label><caption><p>Habitus of <italic><tp:taxon-name>Lophocampa</tp:taxon-name></italic> species. <bold>1</bold><italic><tp:taxon-name>Lophocampa atriceps</tp:taxon-name></italic> (Hampson, 1901), Holotype, male <bold>2</bold> <italic><tp:taxon-name>Lophocampa hyalinipuncta</tp:taxon-name></italic> (Rothschild, 1909), male syntype <bold>3</bold> <italic><tp:taxon-name>Lophocampa flavodorsata</tp:taxon-name></italic> sp. n., Holotype, male <bold>4</bold> <italic><tp:taxon-name>Lophocampa sullivani</tp:taxon-name></italic> sp. n., Holotype, male <bold>5</bold> <italic><tp:taxon-name>Lophocampa griseidorsata</tp:taxon-name></italic> sp. n., Holotype, male <bold>6</bold> <italic><tp:taxon-name>Lophocampa herbini</tp:taxon-name></italic> sp. n., Holotype, male.</p></caption><graphic xmlns:xlink="http://www.w3.org/1999/xlink" xlink:href="ZooKeys-264-047-g001.jpg" position="float" orientation="portrait" xlink:type="simple"/></fig><fig id="F2" position="float" orientation="portrait"><label>Figures 7–12.</label><caption><p>Male genitalia of <italic><tp:taxon-name>Lophocampa</tp:taxon-name></italic> species. <bold>7</bold> <italic><tp:taxon-name>Lophocampa atriceps</tp:taxon-name></italic> (Hampson, 1901), specimen from Ecuador <bold>8</bold> <italic><tp:taxon-name>Lophocampa hyalinipuncta</tp:taxon-name></italic> (Rothschild, 1909), specimen from Ecuador <bold>9</bold> <italic><tp:taxon-name>Lophocampa flavodorsata</tp:taxon-name></italic> sp. n., Holotype <bold>10</bold> <italic><tp:taxon-name>Lophocampa sullivani</tp:taxon-name></italic> sp. n., Holotype <bold>11</bold> <italic><tp:taxon-name>Lophocampa griseidorsata</tp:taxon-name></italic> sp. n., Holotype <bold>12</bold> <italic><tp:taxon-name>Lophocampa herbini</tp:taxon-name></italic> sp. n., Holotype.</p></caption><graphic xmlns:xlink="http://www.w3.org/1999/xlink" xlink:href="ZooKeys-264-047-g002.jpg" position="float" orientation="portrait" xlink:type="simple"/></fig><fig id="F3" position="float" orientation="portrait"><label>Figures 13–18.</label><caption><p>Penis of <italic><tp:taxon-name>Lophocampa</tp:taxon-name></italic> species. <bold>13</bold> <italic><tp:taxon-name>Lophocampa atriceps</tp:taxon-name></italic> (Hampson, 1901), specimen from Ecuador <bold>14</bold> <italic><tp:taxon-name>Lophocampa hyalinipuncta</tp:taxon-name></italic> (Rothschild, 1909), specimen from Ecuador <bold>15</bold> <italic><tp:taxon-name>Lophocampa flavodorsata</tp:taxon-name></italic> sp. n., Holotype <bold>16</bold> <italic><tp:taxon-name>Lophocampa sullivani</tp:taxon-name></italic> sp. n., Holotype <bold>17</bold> <italic><tp:taxon-name>Lophocampa griseidorsata</tp:taxon-name></italic> sp. n., Holotype <bold>18</bold> <italic><tp:taxon-name>Lophocampa herbini</tp:taxon-name></italic> sp. n., Holotype.</p></caption><graphic xmlns:xlink="http://www.w3.org/1999/xlink" xlink:href="ZooKeys-264-047-g003.jpg" position="float" orientation="portrait" xlink:type="simple"/></fig><fig id="F4" position="float" orientation="portrait"><label>Figures 19–24.</label><caption><p>Female genitalia of <italic><tp:taxon-name>Lophocampa</tp:taxon-name></italic> species. <bold>19</bold> <italic><tp:taxon-name>Lophocampa atriceps</tp:taxon-name></italic> (Hampson, 1901), specimen from Ecuador <bold>20</bold> <italic><tp:taxon-name>Lophocampa hyalinipuncta</tp:taxon-name></italic> (Rothschild, 1909), specimen from Ecuador <bold>21</bold> <italic><tp:taxon-name>Lophocampa flavodorsata</tp:taxon-name></italic> sp. n., Allotype female <bold>22</bold> <italic><tp:taxon-name>Lophocampa sullivani</tp:taxon-name></italic> sp. n., Allotype female <bold>23</bold> <italic><tp:taxon-name>Lophocampa griseidorsata</tp:taxon-name></italic> sp. n., Allotype female <bold>24</bold> <italic><tp:taxon-name>Lophocampa herbini</tp:taxon-name></italic> sp. n., Allotype female.</p></caption><graphic xmlns:xlink="http://www.w3.org/1999/xlink" xlink:href="ZooKeys-264-047-g004.jpg" position="float" orientation="portrait" xlink:type="simple"/></fig><fig id="F7" position="float" orientation="portrait"><label>Figures 27–30.</label><caption><p>lateral view of male valve. <bold>27</bold> <italic><tp:taxon-name>Lophocampa flavodorsata</tp:taxon-name></italic> sp. n. <bold>28</bold> <italic><tp:taxon-name>Lophocampa sullivani</tp:taxon-name></italic> sp. n. <bold>29</bold> <italic><tp:taxon-name>Lophocampa griseidorsata</tp:taxon-name></italic> sp. n. <bold>30</bold> <italic><tp:taxon-name>Lophocampa herbini</tp:taxon-name></italic> sp. n.</p></caption><graphic xmlns:xlink="http://www.w3.org/1999/xlink" xlink:href="ZooKeys-264-047-g007.jpg" position="float" orientation="portrait" xlink:type="simple"/></fig></tp:treatment-sec></tp:taxon-treatment>
