# Supplementary material for: Four new Neotropical Lophocampa species with a redescription of Lophocampa atriceps (Hampson) (Lepidoptera, Erebidae, Arctiinae)
Source: Zookeys. 2013 Feb 6;(264):47–69. doi: 10.3897/zookeys.264.4166 (PMC3668375; doi:10.3897/zookeys.264.4166)
Supplement: XML Treatment for Lophocampa andensis [file zookeys.264.4166-treatment6.xml]

<!DOCTYPE tp:taxon-treatment
  PUBLIC "-//TaxonX//DTD Taxonomic Treatment Publishing DTD v0 20100105//EN" "tax-treatment-NSO.dtd">
<tp:taxon-treatment xmlns:tp="http://www.plazi.org/taxpub"><tp:treatment-meta><mixed-citation publication-type="journal"><person-group><name><surname>Vincent</surname><given-names>Benoit</given-names></name><name><surname>Laguerre</surname><given-names>Michel</given-names></name></person-group><article-title>Four new Neotropical 
                    <italic>Lophocampa</italic> species with a redescription of 
                    <italic>Lophocampa atriceps</italic> (Hampson) (Lepidoptera, Erebidae, Arctiinae)
                </article-title><source>Zookeys</source><day>6</day><month>2</month><year>2013</year><volume>2013</volume><issue>264</issue><fpage>47</fpage><lpage>69</lpage><pub-id pub-id-type="doi">10.3897/zookeys.264.4166</pub-id></mixed-citation></tp:treatment-meta><tp:nomenclature><tp:taxon-name>
                            <tp:taxon-name-part taxon-name-part-type="genus">Lophocampa</tp:taxon-name-part>
                            <tp:taxon-name-part taxon-name-part-type="species">andensis</tp:taxon-name-part>
                        <object-id xmlns:xlink="http://www.w3.org/1999/xlink" xlink:type="simple">http://species-id.net/wiki/Lophocampa_andensis</object-id>
								</tp:taxon-name><tp:taxon-authority>(Schaus, 1896)</tp:taxon-authority><tp:nomenclature-citation-list><tp:nomenclature-citation><tp:taxon-name>Halisidota andensis</tp:taxon-name><comment> Schaus, 1896: 138</comment></tp:nomenclature-citation></tp:nomenclature-citation-list></tp:nomenclature><tp:treatment-sec sec-type="Type material"><title>Type material.</title><p>Lectotype male n° 11079 designated by <xref ref-type="bibr" rid="B11">Watson 1973</xref>: 7 [USNM] examined. Type locality: Colombia. The genitalia was dissected by A. Watson (slide N° AW 626 in USNM). The lectotype specimen and genitalia are figured in <xref ref-type="bibr" rid="B11">Watson (1973)</xref>.</p></tp:treatment-sec><tp:treatment-sec sec-type="Diagnosis"><title>Diagnosis.</title><p><italic><tp:taxon-name>Lophocampa andensis</tp:taxon-name></italic> is the smallest species of the group, with the length of the male forewing less than 20 mm. It is also distinguished from other species by the rounded apex of the forewings and by the spots between M2 and CuA1 on the forewing subterminal band, which are at least as large as the others.</p><sec sec-type="Biology and distribution"><title>Biology and distribution.</title><p>Early stages unknown. Distribution: Only known from Colombia.</p><!--PageBreak--></sec></tp:treatment-sec><ref-list><ref id="B11"><mixed-citation xmlns:xlink="http://www.w3.org/1999/xlink" xlink:type="simple"><person-group><name name-style="western"><surname>Watson</surname><given-names>A</given-names></name></person-group> (<year>1973</year>)<source> An illustrated catalog of the Neotropical Arctiinae types in the United States National Museum, II, Smithsonian Contributions to Zoology 128: 1–160.</source></mixed-citation></ref></ref-list></tp:taxon-treatment>
