# Supplementary material for: Four new Neotropical Lophocampa species with a redescription of Lophocampa atriceps (Hampson) (Lepidoptera, Erebidae, Arctiinae)
Source: Zookeys. 2013 Feb 6;(264):47–69. doi: 10.3897/zookeys.264.4166 (PMC3668375; doi:10.3897/zookeys.264.4166)
Supplement: XML Treatment for Lophocampa hyalinipuncta [file zookeys.264.4166-treatment7.xml]

<!DOCTYPE tp:taxon-treatment
  PUBLIC "-//TaxonX//DTD Taxonomic Treatment Publishing DTD v0 20100105//EN" "tax-treatment-NSO.dtd">
<tp:taxon-treatment xmlns:tp="http://www.plazi.org/taxpub"><tp:treatment-meta><mixed-citation publication-type="journal"><person-group><name><surname>Vincent</surname><given-names>Benoit</given-names></name><name><surname>Laguerre</surname><given-names>Michel</given-names></name></person-group><article-title>Four new Neotropical 
                    <italic>Lophocampa</italic> species with a redescription of 
                    <italic>Lophocampa atriceps</italic> (Hampson) (Lepidoptera, Erebidae, Arctiinae)
                </article-title><source>Zookeys</source><day>6</day><month>2</month><year>2013</year><volume>2013</volume><issue>264</issue><fpage>47</fpage><lpage>69</lpage><pub-id pub-id-type="doi">10.3897/zookeys.264.4166</pub-id></mixed-citation></tp:treatment-meta><tp:nomenclature><tp:taxon-name>
                            <tp:taxon-name-part taxon-name-part-type="genus">Lophocampa</tp:taxon-name-part>
                            <tp:taxon-name-part taxon-name-part-type="species">hyalinipuncta</tp:taxon-name-part>
                        <object-id xmlns:xlink="http://www.w3.org/1999/xlink" xlink:type="simple">http://species-id.net/wiki/Lophocampa_hyalinipuncta</object-id>
								</tp:taxon-name><tp:taxon-authority>(Rothschild, 1909)</tp:taxon-authority><xref ref-type="fig" rid="F1">Figs 2</xref><xref ref-type="fig" rid="F2">, 8</xref><xref ref-type="fig" rid="F3">, 14</xref><xref ref-type="fig" rid="F4">20</xref><tp:nomenclature-citation-list><tp:nomenclature-citation><tp:taxon-name>Halisidota hyalinipuncta</tp:taxon-name><comment> Rothschild, 1909: 217.</comment></tp:nomenclature-citation></tp:nomenclature-citation-list></tp:nomenclature><tp:treatment-sec sec-type="Type material"><title>Type material.</title><p>Described from four male syntypes [BMNH]. Type locality: [Peru], [Puno], Agualani, Carabaya. One specimen of this syntype series is labelled ‘TYPE’. The same specimen is labelled “Halisidota hyalinipuncta Rothschild Type” on a pink label in Rothschild’s hand.</p></tp:treatment-sec><tp:treatment-sec sec-type="Diagnosis"><title>Diagnosis.</title><p><italic><tp:taxon-name>Lophocampa hyalinipuncta</tp:taxon-name></italic> can be distinguished from <italic><tp:taxon-name>Lophocampa atriceps</tp:taxon-name></italic>, <italic><tp:taxon-name>Lophocampa flavodorsata</tp:taxon-name></italic> sp. n. and <italic><tp:taxon-name>Lophocampa sullivanni</tp:taxon-name></italic> sp. n. by the different pattern of scales on the <bold>Abdomen -</bold> The spots of the subterminal band of the forewing are also significantly smaller than the spots on the postmedial band, a character that separates <italic>hyalinipuncta</italic> from the other species of the group.</p></tp:treatment-sec><tp:treatment-sec sec-type="Biology and distribution"><title>Biology and distribution.</title><p>Early stages unknown. Distribution: Ecuador (Morona-Santiago, Carchi); Peru (Huanuco, Puno, Amazonas); Bolivia (La Paz, Cochabamba, Chuquisaca).</p></tp:treatment-sec><tp:treatment-sec><!--Section generated to contain objects referenced in tp:taxon-treatment.--><fig id="F1" position="float" orientation="portrait"><label>Figures 1–6.</label><caption><p>Habitus of <italic><tp:taxon-name>Lophocampa</tp:taxon-name></italic> species. <bold>1</bold><italic><tp:taxon-name>Lophocampa atriceps</tp:taxon-name></italic> (Hampson, 1901), Holotype, male <bold>2</bold> <italic><tp:taxon-name>Lophocampa hyalinipuncta</tp:taxon-name></italic> (Rothschild, 1909), male syntype <bold>3</bold> <italic><tp:taxon-name>Lophocampa flavodorsata</tp:taxon-name></italic> sp. n., Holotype, male <bold>4</bold> <italic><tp:taxon-name>Lophocampa sullivani</tp:taxon-name></italic> sp. n., Holotype, male <bold>5</bold> <italic><tp:taxon-name>Lophocampa griseidorsata</tp:taxon-name></italic> sp. n., Holotype, male <bold>6</bold> <italic><tp:taxon-name>Lophocampa herbini</tp:taxon-name></italic> sp. n., Holotype, male.</p></caption><graphic xmlns:xlink="http://www.w3.org/1999/xlink" xlink:href="ZooKeys-264-047-g001.jpg" position="float" orientation="portrait" xlink:type="simple"/></fig><fig id="F2" position="float" orientation="portrait"><label>Figures 7–12.</label><caption><p>Male genitalia of <italic><tp:taxon-name>Lophocampa</tp:taxon-name></italic> species. <bold>7</bold> <italic><tp:taxon-name>Lophocampa atriceps</tp:taxon-name></italic> (Hampson, 1901), specimen from Ecuador <bold>8</bold> <italic><tp:taxon-name>Lophocampa hyalinipuncta</tp:taxon-name></italic> (Rothschild, 1909), specimen from Ecuador <bold>9</bold> <italic><tp:taxon-name>Lophocampa flavodorsata</tp:taxon-name></italic> sp. n., Holotype <bold>10</bold> <italic><tp:taxon-name>Lophocampa sullivani</tp:taxon-name></italic> sp. n., Holotype <bold>11</bold> <italic><tp:taxon-name>Lophocampa griseidorsata</tp:taxon-name></italic> sp. n., Holotype <bold>12</bold> <italic><tp:taxon-name>Lophocampa herbini</tp:taxon-name></italic> sp. n., Holotype.</p></caption><graphic xmlns:xlink="http://www.w3.org/1999/xlink" xlink:href="ZooKeys-264-047-g002.jpg" position="float" orientation="portrait" xlink:type="simple"/></fig><fig id="F3" position="float" orientation="portrait"><label>Figures 13–18.</label><caption><p>Penis of <italic><tp:taxon-name>Lophocampa</tp:taxon-name></italic> species. <bold>13</bold> <italic><tp:taxon-name>Lophocampa atriceps</tp:taxon-name></italic> (Hampson, 1901), specimen from Ecuador <bold>14</bold> <italic><tp:taxon-name>Lophocampa hyalinipuncta</tp:taxon-name></italic> (Rothschild, 1909), specimen from Ecuador <bold>15</bold> <italic><tp:taxon-name>Lophocampa flavodorsata</tp:taxon-name></italic> sp. n., Holotype <bold>16</bold> <italic><tp:taxon-name>Lophocampa sullivani</tp:taxon-name></italic> sp. n., Holotype <bold>17</bold> <italic><tp:taxon-name>Lophocampa griseidorsata</tp:taxon-name></italic> sp. n., Holotype <bold>18</bold> <italic><tp:taxon-name>Lophocampa herbini</tp:taxon-name></italic> sp. n., Holotype.</p></caption><graphic xmlns:xlink="http://www.w3.org/1999/xlink" xlink:href="ZooKeys-264-047-g003.jpg" position="float" orientation="portrait" xlink:type="simple"/></fig><fig id="F4" position="float" orientation="portrait"><label>Figures 19–24.</label><caption><p>Female genitalia of <italic><tp:taxon-name>Lophocampa</tp:taxon-name></italic> species. <bold>19</bold> <italic><tp:taxon-name>Lophocampa atriceps</tp:taxon-name></italic> (Hampson, 1901), specimen from Ecuador <bold>20</bold> <italic><tp:taxon-name>Lophocampa hyalinipuncta</tp:taxon-name></italic> (Rothschild, 1909), specimen from Ecuador <bold>21</bold> <italic><tp:taxon-name>Lophocampa flavodorsata</tp:taxon-name></italic> sp. n., Allotype female <bold>22</bold> <italic><tp:taxon-name>Lophocampa sullivani</tp:taxon-name></italic> sp. n., Allotype female <bold>23</bold> <italic><tp:taxon-name>Lophocampa griseidorsata</tp:taxon-name></italic> sp. n., Allotype female <bold>24</bold> <italic><tp:taxon-name>Lophocampa herbini</tp:taxon-name></italic> sp. n., Allotype female.</p></caption><graphic xmlns:xlink="http://www.w3.org/1999/xlink" xlink:href="ZooKeys-264-047-g004.jpg" position="float" orientation="portrait" xlink:type="simple"/></fig></tp:treatment-sec></tp:taxon-treatment>
